# Supplementary material for: Effects of Chlorogenic Acid on Performance, Anticoccidial Indicators, Immunity, Antioxidant Status, and Intestinal Barrier Function in Coccidia-Infected Broilers
Source: Animals (Basel). 2022 Apr 8;12(8):963. doi: 10.3390/ani12080963 (PMC9030001; doi:10.3390/ani12080963)
Supplement: Supplementary file 1 [file animals-12-00963-s001.zip]

Archive with 1 entries (1 files):
- animals-1646745-supplementary.pdf
